# Supplementary material for: Elusive Diagnostic Markers for Russian Wheat Aphid Resistance in Bread Wheat: Deliberating and Reviewing the Status Quo
Source: Int J Mol Sci. 2020 Nov 4;21(21):8271. doi: 10.3390/ijms21218271 (PMC7663459; doi:10.3390/ijms21218271)
Supplement: Supplementary file 1 [file ijms-21-08271-s001.zip › ijms-905923 SI/Supplementary files/20200731 New submission - Revised IJMS-763731 Supplementary 2.xlsx]

## Sheet: Supplementary 2a
					Resistant	Susceptible
Wheat Accessions	Pedigree	Accession status	D. noxia R-gene(s) potentially present	Mean RWASA1 damage rating	SEM RWASA1 damage rating	Mean RWASA2 damage rating	SEM RWASA2 damage rating		RWASA1 Damage rating scores used to calculate the customary mean of each wheat accession Means collated from multiple prior evaluations with (n ≥ 11 ≤ 40)
Hugenoot	Betta//Flamink/Amigo	Cultivar, Susceptible check	None	9.29268	0.454994	8.95122	0.582309		9	9	9	9	9	9	9	9	9	9	9	9	9	9	9	10	10	10	10	10	10	10	10	10	10	9	9	9	9	9	9	9	9	9	10	9	9	10	9	9	9
PI 137739”S”	Not applicable	Selection from Dn1 RWA R-donor, Landrace ex. Iran	Dn1 and/or Dn137739”S”	5.14706	1.68265	4.5	1.93649		5	7	5	8	5	6	6	6	6	7	6	6	7	8	8	5	5	7	8	2	2	3	3	3	4	4	4	4	4	4	4	4	4	5
Betta-DN	PI-137739/*4Betta(4)	Cultivar	Dn1	5.46341	1.74045	8.21951	1.09349		4	5	5	5	5	10	4	5	5	7	4	4	7	6	6	4	4	4	4	5	9	9	9	5	9	4	4	4	4	4	5	5	7	9	5	5	5	4	5	5	5
Gariep	PI-137739/*4 Molopo(20)	Cultivar, Differential check	Dn1	5.29268	0.551888	7.95122	1.01095		6	5	5	5	5	5	5	6	5	5	5	5	6	6	6	6	6	5	5	6	6	5	6	5	5	5	5	5	6	5	5	5	4	4	5	5	6	5	6	5	6
Tugela-DN	Tugela*4/PI-137739	Cultivar	Dn1	5.39024	1.34124	7.65854	0.978046		4	4	4	4	4	4	4	4	5	6	6	6	7	8	4	4	4	4	5	5	5	10	4	4	4	5	7	6	6	6	6	7	6	6	6	6	6	6	7	6	6
PI 262660	Not applicable	D. noxia R-donor, Landrace ex. Azerbaijan	Dn2	4.41463	0.539901	6.68293	2.20243		4	4	4	4	4	4	4	4	4	4	4	4	4	4	4	4	5	5	5	5	5	5	5	5	4	4	4	5	6	4	4	4	5	5	5	5	4	4	4	5	5
BettaDn2	Betta*4/PI-262660	Advanced breeding line [SYN=PI 634769](2)	Dn2	5.31707	1.06928	-	-		4	5	5	5	6	7	5	8	5	5	4	4	4	4	5	5	5	5	7	5	6	6	6	6	7	7	7	7	7	4	4	4	4	5	5	5	5	5	5	5	5
TugelaDn2	Tugela*4/PI-262660	Advanced breeding line [SYN=PI 634772](2)	Dn2	6.02439	1.17883	-	-		7	7	7	7	7	7	7	8	8	8	4	4	4	5	5	5	6	7	7	4	6	6	7	7	7	7	7	7	4	5	5	5	5	5	5	6	5	6	6	6	6
Yumar	Yuma/PI-372129//CO-850034/3/4*Yuma	Cultivar, Differential check	Dn4	5.90244	1.35799	7.63415	1.81801		4	8	8	3	6	4	4	6	6	5	5	5	4	5	6	7	7	7	5	5	6	7	5	5	5	4	5	6	8	7	7	9	7	5	5	6	7	7	7	8	6
PI 294994	Not applicable	D. noxia R-donor, Landrace ex. Bulgaria	Dn5, Dn8, Dn9, DnUnknown	4	0.796333	4.06667	0.249444		4	6	4	4	4	4	3	3	4	4	4	4	4	4	4	4	4	3	4	4	4	4	4	5	5	5	2	3	3	3	3	4	5	6	3	5	4	4	4	4	5
T05/02	PI-294994/*4Molen	Advanced breeding line	Dn5, Dn8, Dn9, DnUnknown	3.85185	1.20811	3.93103	0.691377		3	3	3	3	3	3	3	5	5	4	4	4	4	4	4	9	3	3	3	3	3	4	4	4	4	4	5
T06/13	Karee/4/PI-294994/*4Gamtoos/3/YD"S"/BON//Dove"S"	Advanced breeding line	Dn5, Dn8, Dn9, DnUnknown	3.85185	1.7364	3.65385	0.917451		3	3	3	3	3	3	4	4	3	3	3	3	3	3	3	4	4	9	3	3	3	3	3	5	5	5	10
PAN 3144	PANNAR ® Proprietary information	Cultivar, Differential check	Gene not known	4.12195	0.802287	3.53659	0.588407		4	2	3	3	3	6	4	4	5	4	4	4	4	4	4	4	4	3	3	3	3	4	4	4	4	4	4	5	5	5	5	5	4	5	5	5	5	5	5	4	4
PI 243781	Not applicable	D. noxia R-donor, Landrace ex. Iran	Dn6	3.13636	0.868408	5.5	2.02073		5	3	4	4	3	3	3	4	3	3	3	4	3	2	4	2	2	4	2	2	2	4
PI 634775	Karee*6/PI-294994	Advanced breeding line	Dn8	8.14634	1.91987	-	-		10	10	10	10	10	10	10	10	10	10	10	10	10	10	10	10	10	10	10	10	10	7	6	6	6	6	6	6	6	6	6	6	6	6	6	6	6	6	7	7	7
PI 634770	PI-294994/*4Betta	Advanced breeding line	Dn9	5.60976	0.658085	-	-		6	6	6	6	6	6	6	6	6	6	6	6	6	6	6	6	6	6	6	6	6	6	6	6	6	6	6	6	6	4	4	4	4	5	5	5	5	5	5	5	5
PI 586954 [KS94WGRC29]	PI-220127/P5//TAM200/KS87H66	Advanced breeding line	Dnx	4.36111	0.751028	4.07317	0.462772		4	4	5	5	6	4	4	4	4	4	4	4	5	5	6	6	4	4	4	4	4	4	4	4	4	4	4	7	4	4	4	4	4	4	4	4
PI 586955 [KS94WGRC30]	PI-220127/P5//TAM200/KS87H66	Advanced breeding line	Dnx	3.21951	1.04793	4.12195	1.41757		3	3	3	3	3	4	3	3	3	3	4	4	4	5	5	5	5	5	5	6	2	2	3	3	3	2	3	2	2	3	2	2	2	3	2	2	3	3	3	3	3
PI 047545	Not applicable	D. noxia R-donor, Landrace ex. Iran	Dn47545	3.19355	1.49017	3.7	0.737111		4	4	4	3	2	4	2	2	2	4	3	2	2	2	2	5	2	2	2	2	2	3	2	2	3	2	6	6	6	6	6
PI 626580	Not applicable	D. noxia R-donor, Landrace ex. Iran	Dn626580	5.12195	1.347	4.46341	1.30846		6	6	7	7	7	3	3	5	5	5	5	3	6	7	7	7	7	4	3	5	4	5	5	5	7	7	7	7	4	4	4	4	4	5	5	5	4	4	4	4	4
CItr 2401	Not applicable	D. noxia R-donor, Resistant check, Landrace ex. Tajikistan	Dn2401	3.60976	0.579236	4.04878	0.582309		4	4	4	4	4	4	4	4	3	3	3	3	4	4	4	4	4	4	4	4	4	4	3	3	4	3	4	3	4	4	4	4	5	3	3	3	3	3	3	2	3
RIL-A50	Kavkaz*5/CItr 2401	F6 recombinant inbred line	None	8	1.65145	6.57895	1.75667		9	9	9	9	9	9	9	9	5	5	6
T03/17	SST333(ex. PI-262660)//661L 1-33/Tugela-DN(ex. PI-137739)	Advanced breeding line	Dn1 + Dn2	4.43902	1.10539	5.08	1.19733		3	4	4	4	4	4	6	3	4	4	4	4	4	4	4	10	5	5	5	5	6	4	4	4	4	4	4	4	5	5	4	4	4	4	4	4	5	5	6	4	4
T06/16	Gariep(ex. PI-137739)/4/PI-294994/*4Gamtoos/3/YD"S"/BON//Dove”S”	Advanced breeding line	Dn1 + Dn5, Dn8, Dn9, DnUnknown	4.09091	1.92847	3.33333	0.942809		3	4	4	4	4	4	3	3	3	3	10
BW991405	PI-294994/*4BTA//TMP/CI13523-STW646408/4/FKS*3/3/W66136//Mayo/WRR4255-49-5/5/CItr-2401/*4Kariega	Advanced breeding line	Dn2401 + Dn5, Dn8,Dn9, DnUnknown	7.04545	1.49171	6.4	1.8		7	7	7	7	7	8	7	7	7	10	10	10	7	7	7	7	8	5	5	5	5	5
BW991308	PI-294994/4*Molen//CItr-2401/*4Kariega	Advanced breeding line	Dn2401 + Dn5, Dn8, Dn9, DnUnknown	-	-	4.9375	2.16416		3	3	3	3	3

## Sheet: Supplementary 2b
	Resistant	Susceptible
Sample V#	Sample name	Single example plant RWASA2 score	Xgwm44	Xgwm111	Xgwm437	Potensial/Postulated D. noxia R-gene(s) and chromosome
V4473	Hugenoot	9	no data	no data	no data	None
V4474	Hugenoot	9	no data	no data	no data
V4475	Hugenoot	9	no data	no data	no data
V4476	Hugenoot	9	no data	no data	no data
V4477	Hugenoot	9	no data	no data	no data
V4478	PI137739"S"	3	130; 150; 200	130; 150; 200	120	Dn1 and/or Dn137739”S” on Chromosome 7D
V4479	PI137739"S"	3	130; 150; 200	130; 150; 200	120
V4480	PI137739"S"	3	130; 150; 200	130; 150; 200	120
V4481	PI137739"S"	3	130; 150; 200	130; 150; 200	120
V4482	PI137739"S"	3	130; 150; 200	130; 150; 200	120
V4573	Betta Dn	9	120; 190	135; 210	120	Dn1 on Chromosome 7D
V4574	Betta Dn	9	120; 190	135; 210	120
V4575	Betta Dn	9	120; 190	135; 210	120
V4576	Betta Dn	9	120; 190	135; 210	120
V4577	Betta Dn	9	120; 200	135; 220	120
Gariep1	Gariep1	9	120; 190	135; 210	115	Dn1 on Chromosome 7D
Gariep2	Gariep2	9	120; 190	135; 210	115
Gariep3	Gariep3	9	no data	no data	no data
Gariep4	Gariep4	9	120; 190	135; 210	115
Gariep5	Gariep5	9	120; 190	135; 210	115
V4483	Tugela Dn	9	120; 190	135; 210	115	Dn1 on Chromosome 7D
V4484	Tugela Dn	9	120; 190	135; 210	115
V4485	Tugela Dn	9	120; 190	135; 210	115
V4486	Tugela Dn	9	120; 190	135; 210	115
V4487	Tugela Dn	8	120; 190	135; 210	115
V4488	PI262660	7	120; 190	135; 200	100	Dn2 on Chromosome 7D
V4489	PI262660	8	120; 190	135; 200	100
V4490	PI262660	8	120; 190	135; 200	100
V4491	PI262660	8	120; 190	135; 200	100
V4492	PI262660	9	120; 190	135; 200	100
V4493	BettaDn2	9	120; 150; 190	135; 210	100	Dn2 on Chromosome 7D
V4494	BettaDn2	9	120; 150; 190	135; 210	100
V4495	BettaDn2	9	120; 150; 190	135; 210	100
V4496	BettaDn2	9	120; 150; 190	135; 210	100
V4497	BettaDn2	*	120; 150; 190	135; 210	100
V4578	Tugela Dn2	9	null	135; 220	115	Dn2 on Chromosome 7D
V4579	Tugela Dn2	8	120; 150; 190	135; 210	100
V4580	Tugela Dn2	8	120; 150; 190	135; 210	100
V4581	Tugela Dn2	8	120; 150; 190	135; 220	115
V4582	Tugela Dn2	8	120; 150; 190	135; 220	115
Yumar1	Yumar1	7	120; 190	130; 150; 220	115	Dn4 on Chromosome 1D
Yumar2	Yumar2	9	120; 190	130; 150; 220	115
Yumar3	Yumar3	9	120; 190	130; 150; 220	115
Yumar4	Yumar4	8	120; 190	130; 150; 220	115
Yumar5	Yumar5	8	120; 190	130; 150; 220	115
V4498	PI294994	4	120; 190	130; 150; 210	90	Dn5, Dn8, Dn9, DnUnknown on Chromosome 7D
V4499	PI294994	9	120; 190	130; 190	135
V4500	PI294994	4	120; 190	130; 150; 210	90
V4501	PI294994	8	120; 190	130; 190	120
V4502	PI294994	9	120; 190	130; 190	120
V4553	T05/02	7	null	135; 210	100	Dn5, Dn8, Dn9, DnUnknown on Chromosome 7D
V4554	T05/02	8	120; 175	135; 200	100
V4555	T05/02	8	no data	no data	100
V4556	T05/02	8	no data	no data	100
V4557	T05/02	8	no data	no data	no data
V4543	T06/13	8	120; 185	135; 200	120	Dn5, Dn8, Dn9, DnUnknown on Chromosome 7D
V4544	T06/13	8	120; 185	135; 200	120
V4545	T06/13	8	no data	no data	no data
V4546	T06/13	3	120; 175	135; 200	120
V4547	T06/13	2	120; 175	135; 200	120
PAN3144_1	PAN3144_1	4	120; 190	135; 200	120	Gene not known
PAN3144_2	PAN3144_2	4	120; 190	135; 200	120
PAN3144_3	PAN3144_3	4	120; 195	135; 210	120
PAN3144_4	PAN3144_4	4	120; 190	135; 200	120
PAN3144_5	PAN3144_5	4	120; 195	135; 210	120
V4503	PI243781	8	120; 190	130; 200	100	Dn6 on Chromosome 7D
V4504	PI243781	8	120; 190	130; 200	100
V4505	PI243781	9	120; 175	130; 150; 210	null
V4506	PI243781	3	no data	no data	no data
V4507	PI243781	3	120; 190	130; 150; 210	100
V4513	PI634775 KareeDn8	9	120; 200	135; 150; 200	95	Dn8 on Chromosome 7D
V4514	PI634775 KareeDn8	7	no data	no data	no data
V4515	PI634775 KareeDn8	*	120; 150; 190	135; 150; 220	115
V4516	PI634775 KareeDn8	9	120; 150; 175	130; 210	115
V4517	PI634775 KareeDn8	9	120; 150; 175	130; 210	95
V4518	PI634770 BettaDn9	9	190	130; 210	115	Dn9 on Chromosome 7D
V4519	PI634770 BettaDn9	9	190	130; 210	115
V4520	PI634770 BettaDn9	9	190	130; 210	115
V4521	PI634770 BettaDn9	10	190	130; 150; 220	95
V4522	PI634770 BettaDn9	9	190	130; 150; 220	95
V4523	PI586954 Dnx KS94WGRC29	4	120; 190	130; 150; 210	90	Dnx on Chromosome 7D
V4524	PI586954 Dnx KS94WGRC29	3	120; 200	130; 150; 200	110
V4525	PI586954 Dnx KS94WGRC29	4	120; 200	130; 150; 200	110
V4526	PI586954 Dnx KS94WGRC29	3	120; 190	130; 150; 210	105
V4527	PI586954 Dnx KS94WGRC29	3	120; 190	130; 150; 210	105
V4528	PI586955 Dnx KS94WGRC30	4	120; 200	130; 150; 210	110	Dnx on Chromosome 7D
V4529	PI586955 Dnx KS94WGRC30	8	120; 200	null	110
V4530	PI586955 Dnx KS94WGRC30	4	120; 200	130; 150; 210	110
V4531	PI586955 Dnx KS94WGRC30	3	120; 200	130; 150; 210	110
V4532	PI586955 Dnx KS94WGRC30	7	120; 175	130; 150; 210	115
V4508	PI 047545	4	120; 150; 175	150; 210	100	Dn47545 on Chromosome 7D
V4509	PI 047545	4	120; 150; 175	150; 210	100
V4510	PI 047545	4	120; 150; 190	150; 210	100
V4511	PI 047545	3	120; 150; 190	130; 150; 180	100
V4533	PI626580	4	120; 175	130; 150; 200	115	Dn626580 on Chromosome 7D
V4534	PI626580	5	120; 190	130; 150; 200	110
V4535	PI626580	4	120; 190	130; 150; 200	110
V4536	PI626580	7	120; 190	130; 150; 200	110
V4537	PI626580	5	no data	no data	no data
V4463	CItr 2401	3	no data	no data	no data	Dn2401 on Chromosome 7D
V4464	CItr 2401	3	175	130; 150; 180	100
V4465	CItr 2401	3	175	130; 150; 180	100
V4466	CItr 2401	4	175	130; 150; 180	100
V4467	CItr 2401	3	no data	no data	no data
V4468	RIL-A50	8	no data	no data	no data	None
V4469	RIL-A50	9	175	130; 180	115
V4470	RIL-A50	9	175	130; 180	115
V4471	RIL-A50	9	175	130; 180	115
V4472	RIL-A50	8	175	130; 180	115
V4548	T03/17	7	120; 175	130; 200	120	Dn1 + Dn2 on Chromosome 7D
V4549	T03/17	9	120; 175	130; 200	120
V4550	T03/17	7	120; 175	130; 200	120
V4551	T03/17	7	120; 175	130; 200	120
V4552	T03/17	8	120; 175	130; 200	120
V4538	T06/16	4	120; 190	130; 200	135	Dn2401 + Dn5, Dn8, Dn9, DnUnknown on Chromosome 7D
V4539	T06/16	3	120; 175	130; 200	135
V4540	T06/16	3	120; 175	130; 200	135
V4541	T06/16	3	120; 175	130; 200	135
V4542	T06/16	3	120; 175	130; 200	135
V4563	BW991405	8	120; 175	130; 200	130	Dn2401 + Dn5, Dn8, Dn9, DnUnknown on Chromosome 7D
V4564	BW991405	9	120; 190	130; 200	130
V4565	BW991405	8	120; 175; 190	130; 200	130
V4566	BW991405	9	120; 175	130; 200	125
V4567	BW991405	8	120; 175	130; 200	130
V4558	BW991306	9	120; 190	130; 190	105	Dn2401 + Dn5, Dn8, Dn9, DnUnknown on Chromosome 7D
V4559	BW991306	9	120; 190	130; 190	105
V4560	BW991306	8	120; 190	130; 190	105
V4561	BW991306	9	120; 190	130; 190	105
V4562	BW991306	7	120; 190	130; 190	105
			Xgwm44	Xgwm111	Xgwm437
		1	null	null	null
		2	175	130; 200	90
		3	190	130; 150; 180	95
		4	120; 150 175	130; 150; 200	100
		5	120; 150; 190	130; 150; 210	105
		6	120; 175	130; 150; 220	110
		7	120; 175; 190	130; 180	115
		8	120; 185	130; 190	120
		9	120; 190	130; 200	125
		10	120; 195	130; 210	130
		11	120; 200	135; 150; 200	135
		12	130; 150; 200	135; 150; 220
		13		135; 200
		14		135; 210
		15		135; 220
		16		150; 210
			Xgwm44	Xgwm111	Xgwm437
		PIC	0.981276	0.993172	0.983305
		No and frequency of haplotypes per marker	12	16	11
		Freq 1	0.0176991	0.00884956	0.00884956
		Freq 2	0.0619469	0.00884956	0.0265487
		Freq 3	0.0442478	0.0353982	0.0353982
		Freq 4	0.0353982	0.0973451	0.230088
		Freq 5	0.106195	0.0973451	0.0619469
		Freq 6	0.159292	0.0619469	0.079646
		Freq 7	0.00884956	0.0353982	0.247788
		Freq 8	0.0176991	0.0707965	0.230088
		Freq 9	0.415929	0.141593	0.00884956
		Freq 10	0.0176991	0.0442478	0.0353982
		Freq 11	0.0707965	0.00884956	0.0530973
		Freq 12	0.0442478	0.00884956
		Freq 13		0.115044
		Freq 14		0.20354
		Freq 15		0.0353982
		Freq 16		0.0265487
			Xgwm44	Xgwm111	Xgwm437
		Reported Orthologs	Xgwm4424	Xgwm111-4A	Xgwm437
			Xgwm44	Xgwm111-6D	Xgwm437-7D
			Xgwm44-4A	Xgwm111-7B
			Xgwm44-7D	Xgwm111-7B.2
			Xgwm443	Xgwm111-7D
			Xgwm443-5A	Xgwm111-7D.1
			Xgwm443-5B	Xgwm111-7D.2
			Xgwm443.1	Xgwm111.1-7D
			Xgwm443.2	Xgwm111.2-2A
			Xgwm445	Xgwm111.2-7B
			Xgwm445-2A	Xgwm1111
			Xgwm448	Xgwm111c
			Xgwm448-2A
